# Supplementary material for: Spatial organisation of the mesoscale connectome: A feature influencing synchrony and metastability of network dynamics
Source: PLoS Comput Biol. 2023 Aug 8;19(8):e1011349. doi: 10.1371/journal.pcbi.1011349 (PMC10437862; doi:10.1371/journal.pcbi.1011349)
Supplement: S1 Code — (ZIP) [file pcbi.1011349.s006.zip]

Archive with 52 entries (47 files):
- _code/
- __MACOSX/.__code
- _code/iterate.m
- __MACOSX/_code/._iterate.m
- _code/analysis/
- __MACOSX/_code/._analysis
- _code/first_neighbour_synchrony.mat
- __MACOSX/_code/._first_neighbour_synchrony.mat
- _code/global_synchrony_delays.mat
- __MACOSX/_code/._global_synchrony_delays.mat
- _code/iterate_module_interaction.m
- __MACOSX/_code/._iterate_module_interaction.m
- _code/find_temporal_modules.m
- __MACOSX/_code/._find_temporal_modules.m
- _code/localSyncAnalysis.m
- __MACOSX/_code/._localSyncAnalysis.m
- _code/trackModules.m
- __MACOSX/_code/._trackModules.m
- _code/calc_participation.m
- __MACOSX/_code/._calc_participation.m
- _code/connectomelab-paper-spatial-connectome-dynamics- Paper- Spatial organisation of the mesoscale connecΓÇa.webloc
- __MACOSX/_code/._connectomelab-paper-spatial-connectome-dynamics- Paper- Spatial organisation of the mesoscale connecΓÇa.webloc
- _code/networks/
- __MACOSX/_code/._networks
- _code/module_interaction.m
- __MACOSX/_code/._module_interaction.m
- _code/simulations/
- __MACOSX/_code/._simulations
- _code/global_synchrony.mat
- __MACOSX/_code/._global_synchrony.mat
- _code/model/
- __MACOSX/_code/._model
- _code/figures.m
- __MACOSX/_code/._figures.m
- _code/basicSyncAnalysis.m
- __MACOSX/_code/._basicSyncAnalysis.m
- _code/first_neighbour_synchrony_delays.mat
- __MACOSX/_code/._first_neighbour_synchrony_delays.mat
- _code/networks/create_networks.m
- __MACOSX/_code/networks/._create_networks.m
- _code/networks/quick_create_network_noPA.m
- __MACOSX/_code/networks/._quick_create_network_noPA.m
- _code/model/createparameters.m
- __MACOSX/_code/model/._createparameters.m
- _code/model/runKuramoto.m
- __MACOSX/_code/model/._runKuramoto.m
- _code/model/delaysteps.m
- __MACOSX/_code/model/._delaysteps.m
- _code/model/distmatrix.m
- __MACOSX/_code/model/._distmatrix.m
- _code/model/basicKuramotoSim.m
- __MACOSX/_code/model/._basicKuramotoSim.m
