# Supplementary material for: Spatial organisation of the mesoscale connectome: A feature influencing synchrony and metastability of network dynamics
Source: PLoS Comput Biol. 2023 Aug 8;19(8):e1011349. doi: 10.1371/journal.pcbi.1011349 (PMC10437862; doi:10.1371/journal.pcbi.1011349)
Supplement: S1 Code — (ZIP) [file pcbi.1011349.s006.zip › _code/model/delaysteps.m]

function D = delaysteps(L,v,dt)
% converts length matrix into matrix of index steps for euler solver
% depending on dt

columnsize = 0.5; %mm

D = round(((L .* columnsize) ./ v) ./ dt);
